# Supplementary material for: Comprehensive analysis of the expression and prognosis for CDCAs in head and neck squamous cell carcinoma
Source: PLoS One. 2020 Jul 27;15(7):e0236678. doi: 10.1371/journal.pone.0236678 (PMC7384661; doi:10.1371/journal.pone.0236678)
Supplement: S1 Appendix — (DAVID database). (XLSX) [file pone.0236678.s001.xlsx]

## Sheet: Biological process
Category	Term	Count	%	PValue	Genes	List Total	Pop Hits	Pop Total	Fold Enrichment	Bonferroni	Benjamini	FDR
GOTERM_BP_DIRECT	GO:0007062~sister chromatid cohesion	25	0.395257	6.44277e-42	XPO1, MAD1L1, NUP133, NUP160, CKAP5, DSN1, KNTC1, CENPF, NDC80, CENPE, KIF2B, WAPL, RAD21, SGO2, KNL1, CLASP1, RANBP2, CENPU, NUP107, CLASP2, MAPRE1, SMC1A, STAG2, STAG1, ZW10	48	103	16792	84.911	3.09253e-39	3.09253e-39	9.22459e-39
GOTERM_BP_DIRECT	GO:0051301~cell division	19	0.300395	9.121e-19	MAD1L1, DSN1, CKAP5, KNTC1, CENPF, NDC80, CENPE, KIF2B, WAPL, RAD21, SGO2, KNL1, CLASP1, CLASP2, MAPRE1, SMC1A, STAG2, STAG1, ZW10	48	350	16792	18.991	4.37808e-16	2.18904e-16	1.30592e-15
GOTERM_BP_DIRECT	GO:0007067~mitotic nuclear division	13	0.205534	2.72922e-12	KIF2B, RAD21, CKAP5, KNL1, KLHL9, KNTC1, KLHL13, CENPF, NDC80, MAPRE1, STAG2, ZW10, STAG1	48	248	16792	18.338	1.31005e-09	4.36682e-10	3.90769e-09
GOTERM_BP_DIRECT	GO:0031047~gene silencing by RNA	9	0.142292	7.16683e-10	HIST2H3A, NUP133, NUP160, NUP107, RANBP2, HIST2H4A, HIST2H3C, HIST2H4B, HIST2H3D	48	111	16792	28.3649	3.44008e-07	8.6002e-08	1.02613e-06
GOTERM_BP_DIRECT	GO:0016925~protein sumoylation	8	0.126482	3.32247e-08	NUP133, RAD21, NUP160, NUP107, RANBP2, SMC1A, STAG2, STAG1	48	117	16792	23.9202	1.59477e-05	3.18957e-06	4.75702e-05
GOTERM_BP_DIRECT	GO:0006334~nucleosome assembly	8	0.126482	3.73708e-08	HIST2H3A, HIST1H2BD, HIST2H2BE, HIST2H4A, HIST2H3C, HIST2H4B, HIST2H3D, H2AFB1	48	119	16792	23.5182	1.79378e-05	2.98966e-06	5.35065e-05
GOTERM_BP_DIRECT	GO:0000183~chromatin silencing at rDNA	5	0.0790514	3.3245e-06	HIST2H3A, HIST2H4A, HIST2H3C, HIST2H4B, HIST2H3D	48	37	16792	47.2748	0.00159449	0.00022794	0.00475983
GOTERM_BP_DIRECT	GO:0051310~metaphase plate congression	4	0.0632411	4.44195e-06	KIF2B, CENPF, CENPE, NDC80	48	12	16792	116.611	0.00212987	0.000266482	0.00635968
GOTERM_BP_DIRECT	GO:0045814~negative regulation of gene expression, epigenetic	5	0.0790514	1.1288e-05	HIST2H3A, HIST2H4A, HIST2H3C, HIST2H4B, HIST2H3D	48	50	16792	34.9833	0.00540361	0.000601848	0.0161606
GOTERM_BP_DIRECT	GO:0075733~intracellular transport of virus	5	0.0790514	1.22236e-05	XPO1, NUP133, NUP160, NUP107, RANBP2	48	51	16792	34.2974	0.00585019	0.000586565	0.0175
GOTERM_BP_DIRECT	GO:0016032~viral process	8	0.126482	1.8071e-05	MAPK1, WAPL, XPO1, NUP133, NUP160, CENPU, NUP107, RANBP2	48	299	16792	9.36009	0.00863665	0.000788249	0.0258705
GOTERM_BP_DIRECT	GO:0045815~positive regulation of gene expression, epigenetic	5	0.0790514	2.66788e-05	HIST2H3A, HIST2H4A, HIST2H3C, HIST2H4B, HIST2H3D	48	62	16792	28.2124	0.0127244	0.0010666	0.0381913
GOTERM_BP_DIRECT	GO:0000070~mitotic sister chromatid segregation	4	0.0632411	4.52673e-05	DSN1, NDC80, SMC1A, ZW10	48	25	16792	55.9733	0.0214944	0.00167005	0.064793
GOTERM_BP_DIRECT	GO:1900034~regulation of cellular response to heat	5	0.0790514	5.66028e-05	MAPK1, NUP133, NUP160, NUP107, RANBP2	48	75	16792	23.3222	0.0268043	0.00193884	0.0810119
GOTERM_BP_DIRECT	GO:0007052~mitotic spindle organization	4	0.0632411	7.9126e-05	NDC80, CLASP1, CLASP2, SMC1A	48	30	16792	46.6444	0.0372697	0.00252893	0.113231
GOTERM_BP_DIRECT	GO:0007093~mitotic cell cycle checkpoint	4	0.0632411	9.62874e-05	MAD1L1, KNTC1, SMC1A, ZW10	48	32	16792	43.7292	0.0451683	0.00288459	0.137774
GOTERM_BP_DIRECT	GO:0006409~tRNA export from nucleus	4	0.0632411	9.62874e-05	NUP133, NUP160, NUP107, RANBP2	48	32	16792	43.7292	0.0451683	0.00288459	0.137774
GOTERM_BP_DIRECT	GO:0010827~regulation of glucose transport	4	0.0632411	0.000105709	NUP133, NUP160, NUP107, RANBP2	48	33	16792	42.404	0.0494769	0.00298042	0.151244
GOTERM_BP_DIRECT	GO:0051315~attachment of mitotic spindle microtubules to kinetochore	3	0.0474308	0.000212411	MAD1L1, CENPE, NDC80	48	8	16792	131.188	0.0969416	0.00564888	0.303695
GOTERM_BP_DIRECT	GO:0034080~CENP-A containing nucleosome assembly	4	0.0632411	0.000234459	KNL1, CENPU, HIST2H4A, HIST2H4B	48	43	16792	32.5426	0.10645	0.00590635	0.335168
GOTERM_BP_DIRECT	GO:0007077~mitotic nuclear envelope disassembly	4	0.0632411	0.000251121	NUP133, NUP160, NUP107, RANBP2	48	44	16792	31.803	0.11357	0.00600954	0.358948
GOTERM_BP_DIRECT	GO:0006342~chromatin silencing	4	0.0632411	0.000268532	HIST2H2AA3, HIST2H2AA4, HIST2H2AC, H2AFB1	48	45	16792	31.0963	0.120949	0.00611988	0.38379
GOTERM_BP_DIRECT	GO:0044267~cellular protein metabolic process	5	0.0790514	0.000327298	HIST2H3A, HIST2H4A, HIST2H3C, HIST2H4B, HIST2H3D	48	118	16792	14.8234	0.145406	0.00711678	0.467597
GOTERM_BP_DIRECT	GO:0007064~mitotic sister chromatid cohesion	3	0.0474308	0.000682979	WAPL, RAD21, SMC1A	48	14	16792	74.9643	0.279595	0.0141572	0.973437
GOTERM_BP_DIRECT	GO:0050790~regulation of catalytic activity	4	0.0632411	0.000831065	PPP2R5B, PPP2R5D, PPP2R5C, PPP2R5E	48	66	16792	21.202	0.329061	0.0164907	1.18334
GOTERM_BP_DIRECT	GO:0007059~chromosome segregation	4	0.0632411	0.000906621	DSN1, CENPF, CENPE, NDC80	48	68	16792	20.5784	0.352978	0.0172643	1.29027
GOTERM_BP_DIRECT	GO:0014066~regulation of phosphatidylinositol 3-kinase signaling	4	0.0632411	0.0013496	AKT1, MAPK1, PPP2R5B, PPP2R5C	48	78	16792	17.9402	0.477037	0.0246242	1.91505
GOTERM_BP_DIRECT	GO:0007094~mitotic spindle assembly checkpoint	3	0.0474308	0.00141082	MAD1L1, CENPF, ZW10	48	20	16792	52.475	0.492202	0.0247866	2.00111
GOTERM_BP_DIRECT	GO:0006406~mRNA export from nucleus	4	0.0632411	0.00274795	NUP133, NUP160, NUP107, RANBP2	48	100	16792	13.9933	0.733086	0.0460772	3.86325
GOTERM_BP_DIRECT	GO:0019083~viral transcription	4	0.0632411	0.00378372	NUP133, NUP160, NUP107, RANBP2	48	112	16792	12.494	0.837915	0.0608179	5.28304
GOTERM_BP_DIRECT	GO:0006352~DNA-templated transcription, initiation	3	0.0474308	0.00454662	HIST2H4A, MYC, HIST2H4B	48	36	16792	29.1528	0.887787	0.0703172	6.31628
GOTERM_BP_DIRECT	GO:0007080~mitotic metaphase plate congression	3	0.0474308	0.00479789	CUL3, CENPE, ZW10	48	37	16792	28.3649	0.900593	0.0717635	6.65429
GOTERM_BP_DIRECT	GO:0000278~mitotic cell cycle	3	0.0474308	0.00586549	CUL3, CENPF, CENPE	48	41	16792	25.5976	0.940616	0.0844601	8.07782
GOTERM_BP_DIRECT	GO:1904837~beta-catenin-TCF complex assembly	3	0.0474308	0.00643629	HIST2H4A, MYC, HIST2H4B	48	43	16792	24.407	0.954924	0.0896457	8.83061
GOTERM_BP_DIRECT	GO:0044346~fibroblast apoptotic process	2	0.0316206	0.00837387	CUL3, MYC	48	3	16792	233.222	0.982339	0.111941	11.3434
GOTERM_BP_DIRECT	GO:1903690~negative regulation of wound healing, spreading of epidermal cells	2	0.0316206	0.00837387	CLASP1, CLASP2	48	3	16792	233.222	0.982339	0.111941	11.3434
GOTERM_BP_DIRECT	GO:0032876~negative regulation of DNA endoreduplication	2	0.0316206	0.0139183	SMC1A, STAG2	48	5	16792	139.933	0.998803	0.174875	18.1824
GOTERM_BP_DIRECT	GO:1904261~positive regulation of basement membrane assembly involved in embryonic body morphogenesis	2	0.0316206	0.0139183	CLASP1, CLASP2	48	5	16792	139.933	0.998803	0.174875	18.1824
GOTERM_BP_DIRECT	GO:0071168~protein localization to chromatin	2	0.0316206	0.0166791	WAPL, RAD21	48	6	16792	116.611	0.999688	0.200895	21.4018
GOTERM_BP_DIRECT	GO:0051754~meiotic sister chromatid cohesion, centromeric	2	0.0316206	0.0166791	RAD21, SGO2	48	6	16792	116.611	0.999688	0.200895	21.4018
GOTERM_BP_DIRECT	GO:0007030~Golgi organization	3	0.0474308	0.0182239	CLASP1, CLASP2, ZW10	48	74	16792	14.1824	0.999853	0.212269	23.1513
GOTERM_BP_DIRECT	GO:0090091~positive regulation of extracellular matrix disassembly	2	0.0316206	0.0194324	CLASP1, CLASP2	48	7	16792	99.9524	0.999919	0.219545	24.4946
GOTERM_BP_DIRECT	GO:0006890~retrograde vesicle-mediated transport, Golgi to ER	3	0.0474308	0.0220932	KIF2B, CENPE, ZW10	48	82	16792	12.7988	0.999978	0.240401	27.3758
GOTERM_BP_DIRECT	GO:0006903~vesicle targeting	2	0.0316206	0.0221781	CLASP1, CLASP2	48	8	16792	87.4583	0.999979	0.235958	27.4659
GOTERM_BP_DIRECT	GO:0097011~cellular response to granulocyte macrophage colony-stimulating factor stimulus	2	0.0316206	0.0221781	AKT1, MAPK1	48	8	16792	87.4583	0.999979	0.235958	27.4659
GOTERM_BP_DIRECT	GO:0010470~regulation of gastrulation	2	0.0316206	0.0221781	CLASP1, CLASP2	48	8	16792	87.4583	0.999979	0.235958	27.4659
GOTERM_BP_DIRECT	GO:0008608~attachment of spindle microtubules to kinetochore	2	0.0316206	0.0249162	KNL1, NDC80	48	9	16792	77.7407	0.999995	0.255765	30.3205
GOTERM_BP_DIRECT	GO:0007096~regulation of exit from mitosis	2	0.0316206	0.0249162	KNTC1, ZW10	48	9	16792	77.7407	0.999995	0.255765	30.3205
GOTERM_BP_DIRECT	GO:0031023~microtubule organizing center organization	2	0.0316206	0.0276469	CLASP1, CLASP2	48	10	16792	69.9667	0.999999	0.274152	33.0629
GOTERM_BP_DIRECT	GO:0034501~protein localization to kinetochore	2	0.0316206	0.0276469	KNL1, ZW10	48	10	16792	69.9667	0.999999	0.274152	33.0629
GOTERM_BP_DIRECT	GO:0051382~kinetochore assembly	2	0.0316206	0.0330858	CENPF, CENPE	48	12	16792	58.3056	1	0.313108	38.2285
GOTERM_BP_DIRECT	GO:0010717~regulation of epithelial to mesenchymal transition	2	0.0316206	0.0330858	CLASP1, CLASP2	48	12	16792	58.3056	1	0.313108	38.2285
GOTERM_BP_DIRECT	GO:0010458~exit from mitosis	2	0.0316206	0.0330858	CLASP1, CLASP2	48	12	16792	58.3056	1	0.313108	38.2285
GOTERM_BP_DIRECT	GO:0034453~microtubule anchoring	2	0.0316206	0.0357941	CLASP1, CLASP2	48	13	16792	53.8205	1	0.328097	40.6601
GOTERM_BP_DIRECT	GO:0051497~negative regulation of stress fiber assembly	2	0.0316206	0.0465532	CLASP1, CLASP2	48	17	16792	41.1569	1	0.398602	49.4673
GOTERM_BP_DIRECT	GO:0007020~microtubule nucleation	2	0.0316206	0.0492246	CLASP1, CLASP2	48	18	16792	38.8704	1	0.409461	51.4571
GOTERM_BP_DIRECT	GO:0045653~negative regulation of megakaryocyte differentiation	2	0.0316206	0.0492246	HIST2H4A, HIST2H4B	48	18	16792	38.8704	1	0.409461	51.4571
GOTERM_BP_DIRECT	GO:0000122~negative regulation of transcription from RNA polymerase II promoter	6	0.0948617	0.0498068	HIST2H3A, CUL3, XPO1, MYC, HIST2H3C, HIST2H3D	48	720	16792	2.91528	1	0.40653	51.881

## Sheet: KEGG
Category	Term	Count	%	PValue	Genes	List Total	Pop Hits	Pop Total	Fold Enrichment	Bonferroni	Benjamini	FDR
KEGG_PATHWAY	hsa05034:Alcoholism	12	0.189723	1.29983e-10	HIST2H3A, MAPK1, HIST2H2AA3, HIST2H2AA4, HIST1H2BD, HIST2H2BE, HIST2H2AC, HIST2H4A, HIST2H3C, HIST2H4B, HIST2H3D, H2AFB1	32	177	6879	14.5742	1.39082e-08	1.39082e-08	1.46109e-07
KEGG_PATHWAY	hsa05322:Systemic lupus erythematosus	11	0.173913	1.75886e-10	HIST2H3A, HIST2H2AA3, HIST2H2AA4, HIST1H2BD, HIST2H2BE, HIST2H2AC, HIST2H4A, HIST2H3C, HIST2H4B, HIST2H3D, H2AFB1	32	134	6879	17.6467	1.88198e-08	9.40992e-09	1.97707e-07
KEGG_PATHWAY	hsa04114:Oocyte meiosis	7	0.110672	8.17054e-06	MAPK1, PPP2R5B, PPP2R5D, PPP2CB, PPP2R5C, PPP2R5E, SMC1A	32	111	6879	13.5566	0.000873869	0.000291375	0.0091838
KEGG_PATHWAY	hsa04071:Sphingolipid signaling pathway	7	0.110672	1.28134e-05	AKT1, MAPK1, PPP2R5B, PPP2R5D, PPP2CB, PPP2R5C, PPP2R5E	32	120	6879	12.5398	0.0013701	0.000342701	0.014402
KEGG_PATHWAY	hsa04261:Adrenergic signaling in cardiomyocytes	7	0.110672	2.84808e-05	AKT1, MAPK1, PPP2R5B, PPP2R5D, PPP2CB, PPP2R5C, PPP2R5E	32	138	6879	10.9042	0.00304285	0.000609313	0.0320095
KEGG_PATHWAY	hsa04152:AMPK signaling pathway	6	0.0948617	0.00019721	AKT1, PPP2R5B, PPP2R5D, PPP2CB, PPP2R5C, PPP2R5E	32	123	6879	10.4863	0.0208824	0.00351108	0.221452
KEGG_PATHWAY	hsa04110:Cell cycle	6	0.0948617	0.000204846	MAD1L1, RAD21, SMC1A, MYC, STAG2, STAG1	32	124	6879	10.4017	0.0216823	0.00312664	0.230018
KEGG_PATHWAY	hsa04728:Dopaminergic synapse	6	0.0948617	0.000237677	AKT1, PPP2R5B, PPP2R5D, PPP2CB, PPP2R5C, PPP2R5E	32	128	6879	10.0767	0.0251137	0.00317426	0.266838
KEGG_PATHWAY	hsa03015:mRNA surveillance pathway	5	0.0790514	0.000686181	PPP2R5B, PPP2R5D, PPP2CB, PPP2R5C, PPP2R5E	32	91	6879	11.8115	0.0708142	0.00812752	0.768605
KEGG_PATHWAY	hsa04151:PI3K-Akt signaling pathway	8	0.126482	0.000694303	AKT1, MAPK1, PPP2R5B, PPP2R5D, PPP2CB, PPP2R5C, PPP2R5E, MYC	32	345	6879	4.98478	0.071622	0.00740408	0.77767
KEGG_PATHWAY	hsa05203:Viral carcinogenesis	6	0.0948617	0.00202149	MAPK1, MAD1L1, HIST1H2BD, HIST2H2BE, HIST2H4A, HIST2H4B	32	205	6879	6.29177	0.194682	0.019491	2.2489
KEGG_PATHWAY	hsa03013:RNA transport	5	0.0790514	0.00701012	XPO1, NUP133, NUP160, NUP107, RANBP2	32	172	6879	6.24909	0.528919	0.0608002	7.60298
KEGG_PATHWAY	hsa05213:Endometrial cancer	3	0.0474308	0.0226611	AKT1, MAPK1, MYC	32	52	6879	12.402	0.913933	0.171935	22.7138
KEGG_PATHWAY	hsa05221:Acute myeloid leukemia	3	0.0474308	0.0260274	AKT1, MAPK1, MYC	32	56	6879	11.5162	0.940502	0.182544	25.6538
KEGG_PATHWAY	hsa05210:Colorectal cancer	3	0.0474308	0.0314319	AKT1, MAPK1, MYC	32	62	6879	10.4017	0.967196	0.203727	30.1615
KEGG_PATHWAY	hsa05230:Central carbon metabolism in cancer	3	0.0474308	0.0333244	AKT1, MAPK1, MYC	32	64	6879	10.0767	0.97339	0.202804	31.6801
KEGG_PATHWAY	hsa05202:Transcriptional misregulation in cancer	4	0.0632411	0.0384225	HIST2H3A, MYC, HIST2H3C, HIST2H3D	32	167	6879	5.14895	0.984888	0.21855	35.6226
KEGG_PATHWAY	hsa05220:Chronic myeloid leukemia	3	0.0474308	0.0413252	AKT1, MAPK1, MYC	32	72	6879	8.95703	0.989065	0.221881	37.7736

## Sheet: Cell component
Category	Term	Count	%	PValue	Genes	List Total	Pop Hits	Pop Total	Fold Enrichment	Bonferroni	Benjamini	FDR
GOTERM_CC_DIRECT	GO:0000777~condensed chromosome kinetochore	15	0.237154	3.18137e-22	MAD1L1, NUP133, CKAP5, KNTC1, NDC80, CENPE, KIF2B, SGO2, KNL1, CLASP1, NUP107, CLASP2, CENPU, SMC1A, ZW10	48	87	18224	65.4598	3.59494e-20	3.59494e-20	3.61222e-19
GOTERM_CC_DIRECT	GO:0000775~chromosome, centromeric region	12	0.189723	1.59516e-18	WAPL, RAD21, SGO2, PPP2CB, PPP2R5C, CENPF, CENPE, NDC80, SMC1A, STAG2, ZW10, STAG1	48	57	18224	79.9298	1.80253e-16	9.01267e-17	1.81119e-15
GOTERM_CC_DIRECT	GO:0000776~kinetochore	12	0.189723	9.99426e-17	XPO1, MAD1L1, NUP160, CKAP5, CENPF, CENPE, NDC80, CLASP1, CLASP2, NUP107, SMC1A, ZW10	48	81	18224	56.2469	1.25455e-14	4.21885e-15	1.22125e-13
GOTERM_CC_DIRECT	GO:0005829~cytosol	33	0.521739	7.692e-14	XPO1, MAD1L1, NUP160, PPP2R5B, PPP2R5D, PPP2R5C, KNTC1, CUL3, KIF2B, AKT1, WAPL, RAD21, PPP2CB, CLASP1, RANBP2, CLASP2, MYC, STAG2, STAG1, ZW10, NUP133, DSN1, CKAP5, CENPF, NDC80, CENPE, MAPK1, SGO2, KNL1, CENPU, NUP107, MAPRE1, SMC1A	48	3315	18224	3.77949	8.69405e-12	2.17348e-12	8.73634e-11
GOTERM_CC_DIRECT	GO:0000786~nucleosome	10	0.158103	2.02561e-12	HIST2H3A, HIST2H2AA3, HIST2H2AA4, HIST1H2BD, HIST2H2BE, HIST2H2AC, HIST2H4A, HIST2H3C, HIST2H4B, HIST2H3D	48	94	18224	40.3901	2.28893e-10	4.57786e-11	2.29993e-09
GOTERM_CC_DIRECT	GO:0005654~nucleoplasm	25	0.395257	1.04835e-08	HIST2H3A, XPO1, HIST1H2BD, PPP2R5D, PPP2R5C, CENPF, HIST2H4A, HIST2H3C, HIST2H4B, HIST2H3D, CUL3, AKT1, MAPK1, WAPL, RAD21, SGO2, HIST2H2BE, KNL1, NUP107, CENPU, SMC1A, MYC, STAG2, KDM6B, STAG1	48	2784	18224	3.40936	1.18464e-06	1.97439e-07	1.19033e-05
GOTERM_CC_DIRECT	GO:0005634~nucleus	34	0.537549	1.14386e-08	XPO1, MAD1L1, HIST2H2AA3, HIST2H2AA4, PPP2R5D, PPP2R5C, KNTC1, HIST2H4A, HIST2H4B, H2AFB1, CUL3, KIF2B, AKT1, WAPL, HIST2H2AC, PPP2CB, MYC, STAG2, STAG1, ZW10, HIST2H3A, HIST1H2BD, DSN1, CENPF, NDC80, CENPE, HIST2H3C, HIST2H3D, MAPK1, HIST2H2BE, KNL1, CENPU, SMC1A, KDM6B	48	5415	18224	2.38387	1.29257e-06	1.84652e-07	1.29878e-05
GOTERM_CC_DIRECT	GO:0000159~protein phosphatase type 2A complex	5	0.0790514	1.82496e-07	PPP2R5B, PPP2R5D, PPP2CB, PPP2R5C, PPP2R5E	48	20	18224	94.9167	2.06219e-05	2.57776e-06	0.000207212
GOTERM_CC_DIRECT	GO:0005828~kinetochore microtubule	4	0.0632411	3.19799e-07	KNTC1, CLASP1, CLASP2, ZW10	48	6	18224	253.111	3.61366e-05	4.01525e-06	0.000363109
GOTERM_CC_DIRECT	GO:0000922~spindle pole	7	0.110672	3.50558e-07	MAD1L1, CKAP5, DSN1, PPP2CB, KNTC1, CENPF, ZW10	48	109	18224	24.3823	3.96123e-05	3.9613e-06	0.000398033
GOTERM_CC_DIRECT	GO:0005694~chromosome	6	0.0948617	7.30021e-06	WAPL, RAD21, CENPE, SMC1A, STAG2, STAG1	48	105	18224	21.6952	0.000824586	7.49905e-05	0.00828856
GOTERM_CC_DIRECT	GO:0015630~microtubule cytoskeleton	6	0.0948617	2.65589e-05	KIF2B, AKT1, MAPK1, WAPL, CKAP5, CENPE	48	137	18224	16.6277	0.00299669	0.000250068	0.0301516
GOTERM_CC_DIRECT	GO:0005643~nuclear pore	5	0.0790514	3.51293e-05	MAD1L1, NUP133, NUP160, NUP107, RANBP2	48	72	18224	26.3657	0.00396181	0.000305313	0.0398796
GOTERM_CC_DIRECT	GO:0005635~nuclear envelope	6	0.0948617	5.41657e-05	XPO1, NUP133, NUP160, CENPF, NUP107, RANBP2	48	159	18224	14.327	0.0061022	0.000437111	0.0614841
GOTERM_CC_DIRECT	GO:0000785~chromatin	5	0.0790514	8.07433e-05	WAPL, RAD21, CENPF, STAG2, STAG1	48	89	18224	21.3296	0.00908286	0.000608106	0.09164
GOTERM_CC_DIRECT	GO:0008278~cohesin complex	3	0.0474308	9.70112e-05	WAPL, RAD21, SMC1A	48	6	18224	189.833	0.0109029	0.00068494	0.110094
GOTERM_CC_DIRECT	GO:0000940~condensed chromosome outer kinetochore	3	0.0474308	0.000180492	NUP133, CENPF, CENPE	48	8	18224	142.375	0.0201908	0.00119913	0.204745
GOTERM_CC_DIRECT	GO:0005819~spindle	5	0.0790514	0.00026451	KIF2B, AKT1, MAD1L1, CENPF, MAPRE1	48	121	18224	15.6887	0.0294512	0.00165937	0.299921
GOTERM_CC_DIRECT	GO:0031080~nuclear pore outer ring	3	0.0474308	0.000289123	NUP133, NUP160, NUP107	48	10	18224	113.9	0.0321476	0.00171829	0.327788
GOTERM_CC_DIRECT	GO:0035371~microtubule plus-end	3	0.0474308	0.000863793	CKAP5, CLASP1, MAPRE1	48	17	18224	67	0.0930344	0.00487064	0.976402
GOTERM_CC_DIRECT	GO:0016020~membrane	15	0.237154	0.000948668	NUP133, XPO1, CKAP5, NDC80, CENPE, HIST2H4A, HIST2H4B, CUL3, RAD21, CLASP1, NUP107, CLASP2, RANBP2, STAG2, ZW10	48	2200	18224	2.58864	0.101699	0.00509414	1.07187
GOTERM_CC_DIRECT	GO:0043234~protein complex	6	0.0948617	0.00405222	AKT1, MAPK1, CKAP5, HIST2H4A, MYC, HIST2H4B	48	412	18224	5.52913	0.367978	0.02064	4.5057
GOTERM_CC_DIRECT	GO:0030496~midbody	4	0.0632411	0.00447675	KLHL9, KLHL13, CENPF, CENPE	48	129	18224	11.7726	0.397705	0.0218026	4.96685
GOTERM_CC_DIRECT	GO:0005813~centrosome	6	0.0948617	0.00466642	MAD1L1, CKAP5, CENPF, CLASP1, MAPRE1, NUP107	48	426	18224	5.34742	0.410535	0.0217818	5.17223
GOTERM_CC_DIRECT	GO:0072686~mitotic spindle	3	0.0474308	0.0050071	MAPK1, MAD1L1, CLASP2	48	41	18224	27.7805	0.432902	0.0224335	5.54011
GOTERM_CC_DIRECT	GO:0030981~cortical microtubule cytoskeleton	2	0.0316206	0.00515152	CLASP1, MAPRE1	48	2	18224	379.667	0.442129	0.0221971	5.69567
GOTERM_CC_DIRECT	GO:0000788~nuclear nucleosome	3	0.0474308	0.00574819	HIST1H2BD, HIST2H2BE, H2AFB1	48	44	18224	25.8864	0.478695	0.0238379	6.33587
GOTERM_CC_DIRECT	GO:0005815~microtubule organizing center	4	0.0632411	0.00718108	KIF2B, MAPK1, CENPU, CLASP2	48	153	18224	9.92593	0.557091	0.0286665	7.85717
GOTERM_CC_DIRECT	GO:0005881~cytoplasmic microtubule	3	0.0474308	0.00765911	CLASP1, MAPRE1, CLASP2	48	51	18224	22.3333	0.58055	0.0295147	8.35966
GOTERM_CC_DIRECT	GO:1990423~RZZ complex	2	0.0316206	0.00771754	KNTC1, ZW10	48	3	18224	253.111	0.583331	0.0287604	8.4209
GOTERM_CC_DIRECT	GO:0000228~nuclear chromosome	3	0.0474308	0.00825084	RAD21, HIST2H4A, HIST2H4B	48	53	18224	21.4906	0.60789	0.0297489	8.9782
GOTERM_CC_DIRECT	GO:0070062~extracellular exosome	15	0.237154	0.00938147	HIST2H3A, HIST2H2AA3, HIST2H2AA4, HIST1H2BD, HIST2H4A, HIST2H3C, HIST2H3D, HIST2H4B, CUL3, MAPK1, KNL1, HIST2H2BE, HIST2H2AC, PPP2CB, CLASP1	48	2811	18224	2.02597	0.65531	0.0327369	10.1495
GOTERM_CC_DIRECT	GO:0000798~nuclear cohesin complex	2	0.0316206	0.0102771	WAPL, RAD21	48	4	18224	189.833	0.688799	0.0347549	11.0675
GOTERM_CC_DIRECT	GO:0005642~annulate lamellae	2	0.0316206	0.0128301	XPO1, RANBP2	48	5	18224	151.867	0.767575	0.0420094	13.6378
GOTERM_CC_DIRECT	GO:0045180~basal cortex	2	0.0316206	0.0128301	CLASP1, CLASP2	48	5	18224	151.867	0.767575	0.0420094	13.6378
GOTERM_CC_DIRECT	GO:0031463~Cul3-RING ubiquitin ligase complex	3	0.0474308	0.0129395	CUL3, KLHL9, KLHL13	48	67	18224	17	0.770465	0.0411768	13.7463
GOTERM_CC_DIRECT	GO:0031965~nuclear membrane	4	0.0632411	0.0211634	XPO1, NUP133, NUP107, RANBP2	48	229	18224	6.63173	0.910823	0.064938	21.563
GOTERM_CC_DIRECT	GO:0005874~microtubule	4	0.0632411	0.0460055	KIF2B, CENPE, MAPRE1, CLASP2	48	311	18224	4.88317	0.995117	0.133972	41.4189

## Sheet: Molecular function
Category	Term	Count	%	PValue	Genes	List Total	Pop Hits	Pop Total	Fold Enrichment	Bonferroni	Benjamini	FDR
GOTERM_MF_DIRECT	GO:0046982~protein heterodimerization activity	13	0.205534	3.60936e-09	HIST2H3A, HIST2H2AA3, HIST2H2AA4, HIST1H2BD, HIST2H4A, HIST2H3C, H2AFB1, HIST2H3D, HIST2H4B, CUL3, HIST2H2BE, HIST2H2AC, SMC1A	48	465	16881	9.83212	2.85139e-07	2.85139e-07	3.8276e-06
GOTERM_MF_DIRECT	GO:0051010~microtubule plus-end binding	4	0.0632411	3.28577e-06	CKAP5, CLASP1, MAPRE1, CLASP2	48	11	16881	127.886	0.000259543	0.00012978	0.00348439
GOTERM_MF_DIRECT	GO:0008601~protein phosphatase type 2A regulator activity	4	0.0632411	2.59725e-05	PPP2R5B, PPP2R5D, PPP2R5C, PPP2R5E	48	21	16881	66.9881	0.00204975	0.000683718	0.0275395
GOTERM_MF_DIRECT	GO:0005487~nucleocytoplasmic transporter activity	4	0.0632411	3.00147e-05	XPO1, NUP133, NUP160, NUP107	48	22	16881	63.9432	0.00236839	0.000592624	0.031825
GOTERM_MF_DIRECT	GO:0005515~protein binding	39	0.616601	3.92105e-05	XPO1, MAD1L1, NUP160, PPP2R5B, PPP2R5D, PPP2R5C, KNTC1, HIST2H4A, HIST2H4B, CUL3, AKT1, WAPL, RAD21, PPP2CB, CLASP1, RANBP2, CLASP2, MYC, STAG2, STAG1, ZW10, HIST2H3A, NUP133, CKAP5, DSN1, CENPF, NDC80, CENPE, HIST2H3C, HIST2H3D, MAPK1, SGO2, KNL1, PPP2R5E, CENPU, NUP107, MAPRE1, SMC1A, KDM6B	48	8785	16881	1.56128	0.0030929	0.000619346	0.0415735
GOTERM_MF_DIRECT	GO:0019888~protein phosphatase regulator activity	4	0.0632411	7.02495e-05	PPP2R5B, PPP2R5D, PPP2R5C, PPP2R5E	48	29	16881	48.5086	0.00553454	0.000924557	0.0744721
GOTERM_MF_DIRECT	GO:0042393~histone binding	5	0.0790514	0.000364263	HIST2H3A, HIST2H4A, HIST2H3C, HIST2H4B, HIST2H3D	48	122	16881	14.4134	0.0283718	0.00410327	0.385613
GOTERM_MF_DIRECT	GO:0031492~nucleosomal DNA binding	3	0.0474308	0.00726379	HIST2H3A, HIST2H3C, HIST2H3D	48	46	16881	22.9361	0.43782	0.0694614	7.43982
GOTERM_MF_DIRECT	GO:0043515~kinetochore binding	2	0.0316206	0.0110913	CENPE, CLASP1	48	4	16881	175.844	0.585678	0.0932616	11.155
GOTERM_MF_DIRECT	GO:0008017~microtubule binding	4	0.0632411	0.0200928	KIF2B, CENPE, CLASP1, CLASP2	48	208	16881	6.76322	0.798807	0.148154	19.3658
GOTERM_MF_DIRECT	GO:0003682~chromatin binding	5	0.0790514	0.023111	RAD21, CENPF, SMC1A, KDM6B, STAG1	48	391	16881	4.49728	0.842321	0.154584	21.9609
GOTERM_MF_DIRECT	GO:0002162~dystroglycan binding	2	0.0316206	0.0247863	CLASP1, CLASP2	48	9	16881	78.1528	0.862316	0.152304	23.3686
GOTERM_MF_DIRECT	GO:0003677~DNA binding	10	0.158103	0.0390653	MAPK1, HIST2H2AA3, HIST2H2AA4, HIST1H2BD, HIST2H2BE, HIST2H2AC, HIST2H4A, MYC, HIST2H4B, H2AFB1	48	1674	16881	2.10088	0.957064	0.215068	34.4648
